# Supplementary material for: Exceptional Heme Tolerance in Serratia plymuthica: Proteomic Insights into Oxidative Stress Adaptation in the Aedes aegypti Midgut
Source: Life (Basel). 2025 Jun 13;15(6):950. doi: 10.3390/life15060950 (PMC12193951; doi:10.3390/life15060950)
Supplement: Supplementary file 1 [file life-15-00950-s001.zip]

Archive with 1 entries (1 files):
- life-3636056-supplementary.pdf
